# Supplementary material for: Confirmation of Calcium Phosphate Cement Biodegradation after Jawbone Augmentation around Dental Implants Using Three-Dimensional Visualization and Segmentation Software
Source: Materials (Basel). 2021 Nov 22;14(22):7084. doi: 10.3390/ma14227084 (PMC8618138; doi:10.3390/ma14227084)
Supplement: Supplementary file 1 [file materials-14-07084-s001.zip]

Archive with 1 entries (1 files):
- materials-1431801-supplementary.pdf
